# Supplementary material for: Non-apoptotic caspase events and Atf3 expression underlie direct neuronal differentiation of adult neural stem cells
Source: Development. 2024 Nov 20;151(22):dev204381. doi: 10.1242/dev.204381 (PMC11607687; doi:10.1242/dev.204381)
Supplement: Table S1. Tools and reagents [file develop-151-204381-TableS1.xlsx]

## Sheet: Feuil1
REAGENT or RESOURCE	SOURCE	IDENTIFIER
Antibodies
﻿Chicken anti-GFP Antibody	Aves Labs	﻿Cat#GFP-1020; RRID: AB_10000240
Mouse monoclonal (IgG2a) anti-GFP (=JL8)	Takara Bio	Cat#632381;RRID: AB_2313808
Mouse monoclonal (IgG1) anti-ZO1	﻿Thermo Fisher Scientific	﻿Cat#33-9100, RRID: AB_2533147
Mouse monoclonal (IgG2a) anti-V5	Thermo Fisher Scientific	Cat#R960-25 ; RRID:AB_2556564
Mouse monoclonal (IgG2a) anti-GS (SV5-Pk1)	Millipore	Cat#MAB302; RRID:AB_2110656
ZO1 647-coupled (ZO1-1A12)	Thermo Fisher Scientific	Cat#MA3-39100-A647 ; RRID:AB_2663167
		Cat#MA3-39100-A555 ; RRID:AB_2663168
ZO1 555-coupled (ZO1-1A12)
		Cat#MA3-39100-A488 ; RRID:AB_2663169
ZO1 488-coupled (ZO1-1A12)
﻿Chicken anti BrdU	abcam	﻿ Ab92837 ; RRID:AB_10562139
Rabbit anti Casp3a	BD Pharmingen	Cat#559565; RRID:AB_397274
﻿Mouse monoclonal (IgG1) anti-SOX2	Abcam	﻿Cat#ab171380, RRID: AB_2732072
Rabbit Anti H2AX.XS139ph	Genetex	CatGTX127342; RRID:AB_2833105
Rabbit polyclonal Anti-RFP	Abcam	Cat#ab62341; RRID:AB_945213
﻿Goat Anti-Chicken IgG(H+L) Alexa488 Conjugated	﻿Thermo Fisher Scientific	﻿Cat# A-11039, RRID:AB_142924
﻿Goat anti-Mouse IgG1 Alexa405 conjugated	Thermo Fisher Scientific	Cat# A-409109, RRID:AB_10642830
﻿Goat anti-Mouse IgG1 Alexa546 conjugated	﻿Thermo Fisher Scientific	﻿Cat# A-21240, RRID:AB_141592
Goat anti-Mouse IgG1 Alexa647 conjugated	Thermo Fisher Scientific	Cat# A-21123, RRID:AB_2535809
﻿Goat anti-Mouse IgG2a Alexa633 conjugated	﻿Thermo Fisher Scientific	﻿Cat# A-21136, RRID:AB_2535775
Goat anti-Mouse IgG2a Alexa488 conjugated	Thermo Fisher Scientific	Cat# A-21131, RRID:AB_2535771
﻿Goat Anti-Rabbit IgG(H+L) Alexa405 Conjugated	﻿Thermo Fisher Scientific	﻿Cat# A-31556, RRID:AB_221605
Goat Anti-Rabbit IgG(H+L) Alexa546 Conjugated	Thermo Fisher Scientific	Cat# A-11010, RRID:AB_22534077
Chemicals, peptides, and recombinant proteins
NEBuilder® HiFi DNA Assembly Cloning Kit	New England Biolabs	Cat#E5520S
Phusion High-Fidelity DNA polymerase	Thermo Fisher Scientific	Cat#F530S
Invitrogen™ Clonase™ Gateway™ LR Clonase II Plus enzyme	Thermo Fisher Scientific	Cat#12538120
Paraformaldehyde, 16%	Thermo Fisher Scientific	Cat#043368.9M
Methanol 99,8%	Merck	Cat#322415
PBS	Thermo Fisher Scientific	Cat#BP399-20
Tween® 20	Merck	Cat#P9416
﻿Antigen Retrieval (HistoVT One)	﻿Nacalai Tesque	﻿Cat#06380-05
Dimethyl sulfoxyde	Merck	Cat#D8418
Triton™ X-100	Merck	Cat#X100
Goat serum donor herd	Merck	Cat#G6767
Normal Mouse serum	Abcam	Ab7486
Dextran Sulfate	EMD Millipore	D4030
Fast Red	Merck	F4648
Methyl Cellulose	Merck	M0387
4-OHT	Merck	T176
BrdU	Merck	B5002
Camptothecine	Merck	C9911
Experimental models: Organisms/strains
﻿Zebrafish Tg(gfap:eGFP)mi2001Tg	Zebrafish InternationalResourceCenter, Eugene, OR	﻿ZDB-TGCONSTRCT-070117-154
Zebrafish Tg(gfap:dtTOMATO)nns17Tg	Zebrafish InternationalResourceCenter, Eugene, OR	ZFIN ID: ZDB-ALT-120215-4
Tg(ubi:secA5-YFP)	(van Ham et al., 2010)	Peterson R.T.
Oligonucleotides
mCD8-Diap1 Fwd	5’TAAGCAGGTACCAACATGGCCTCACCGTTGACC3’
mCD8-Diap1 Rev	5’GGTTAGGGATAGGCTTACCGGATCCCCTCATCTCTAGCG3’
V5-CRE Fwd	5’CGCTAGAGATGAGGGGATCCGGTAAGCCTATCCCTAAC3’
V5-CRE Rev	5’TAAGCAACTAGTTCATCCAGCGTCCCCATCC3’
Mut Tol2-mCD8-CRE Fwd	5’GGATGCggcgtcacgaacgcgacc3’
Mut Tol2-mCD8-CRE Rev	5’TGATCCaaaagcgataggtccataagacgg3’
atf3 FL Fwd	5’TAAGCAGGTACCGCATCAGGAGAGCATCACAA3’
atf3 FL Rev	5’TAAGCAACTAGTCCGTTAGCTTGTTTGCTTGG3’
atf3 Sh Fwd	5’TAAGCAGGTACCCCCAAATTGATAGATGTTGTTATTTC3’
atf3-FLP2A_fwd	5’tagtgaaccgtcagaattcagatctATGATGCTTCAGCACCCTG3’
atf3-FLP2A_Rev	5’gtctccagcctgcttcagcaggctgaagttagtagctccgcttccCAGATGCCCACAGCTGGTTG3’
P2AnlsGFP_fwd	5’cctgctgaagcaggctggagacgtggaggagaaccctggacctATGGCTCCAAAGAAGAAGCG3’
P2AnlsGFP_Rev :	5’tatcgatacgcgtggtaccagatctTTACTTGTACAGCTCGTC3’
atf3-SHP2A_fwd	5’tagtgaaccgtcagaattcagatctATGTTGTTATTTCAGGCTGTCCC3’
atf3-SHP2A_rev :	5’gtctccagcctgcttcagcaggctgaagttagtagctccgcttccCAGATGCCCACAGCTGGTTG3’
atf3 vivo Fwd	5’CCGGCGACAACTGTAACTTT3’
atf3 vivo Rev	5’TGCTGCTGCAATTTTGTTTC3’
Plasmids
p5E-GFAP	Gift from N. Cole	Addgene plasmid # 75024
pCMV		Tol2kit #382
p3E-polyA		Tol2kit #302
pME-MCS		Tol2kit #237
pDestTol2CG2		Tol2kit #395
pattB-Ubi-CasExpress-DQVD	Gift from D. Montell	(Mosimann et al., 2011)
her4 promoter (fragment 2411pdb) in pDONR p4-p1R		(Furlan et al., 2017)
atf3 Vivo MO	5’GCCAGTAAATGAGTGGGTCTTACCT3’
Standard control Vivo MO	5’AATGCTCAAGTTGCTTCTCAGATCC3’
Software and algorithms
﻿Black Zen software	﻿Carl Zeiss	﻿RRID:SCR_018163
Imaris	Bitplane	RRID: SCR_007370
﻿R Project for Statistical Computing	﻿R Project for Statistical Computing	﻿RRID:SCR_001905
Prism 8	GraphPad	RRID:SCR_002798
RNAscope Hiplex probes
atf3	BioTechne	Gene ID: 393939; Accession number: NM_200964; channel: T1
casp3	BioTechne	Gene ID: 140621; Accession number: NM_131877; channel: T2
