# Supplementary material for: Non-apoptotic caspase events and Atf3 expression underlie direct neuronal differentiation of adult neural stem cells
Source: Development. 2024 Nov 20;151(22):dev204381. doi: 10.1242/dev.204381 (PMC11607687; doi:10.1242/dev.204381)
Supplement: Table S2. Raw counts for the different experiments [file develop-151-204381-TableS2.xlsx]

## Sheet: Fig 2F
	CasCREAtlas
	Larva	Cell counts
	L1	16
	L2	34
	L3	13
	L4	21
	Control
	Larva	Cell counts
	L1	9
	L2	2
	L3	2
	L4	4
	L5	31
	L6	1
	L7	0
	L8	2
	L9	2
	L10	2

## Sheet: Fig 2J 
	DMSO
	Larva	Cell counts
	L1	61
	L2	57
	L3	29
	L4	34
	L5	53
	L6	63
	Camptothecin
	Larva	Cells counts
	L1	108
	L2	190
	L3	98
	L4	89
	L5	82
	L6	116

## Sheet: Fig 3D and S2B
	ERT2CreERT2
	Brain 1	Brain 2	Brain 3	Brain 4	Brain 5
NSC-only	17	8	6	7	2
Attached	11	7	11	18	0
1N	65	22	25	79	6
2N	17	2	9	15	0
>=3N	3	2	2	8	1
	CasCreAtlas
	Brain 1	Brain 2	Brain 3	Brain 4	Brain 5	Brain 6
NSC-only	5	11	8	8	5	14
Attached	1	0	2	0	6	3
1N	69	33	36	16	41	38
2N	9	10	7	2	4	5
>=3N	13	0	4	1	5	4

## Sheet: Fig 5D
		nlsGFP
		Brain 1	Brain 2
	1 NSC	31	99
	2 NSC	8	12
	Delaminating	1	11
	1N	13	15
	2N	2	0
		atf3-L-P2A-nlsGFP
		Brain 1	Brain 2
	1 NSC	10	16
	2 NSC	0	3
	Delaminating	3	2
	1N	16	14
	2N	1	0

## Sheet: Fig 5E
		nlsGFP
		Brain 1
	1 NSC	39
	2 NSC	3
	Delaminating	12
	1N	8
	2N	0
		atf3-S-P2A-nlsGFP
		Brain 1	Brain 2
	1 NSC	50	35
	2 NSC	2	1
	Delaminating	13	5
	1N	7	5
	2N	0	0

## Sheet: Fig 5K
		CTL MO
		Brain 1	Brain 2	Brain 3
	1 NSC	6	6	4
	2 NSC	0	2	1
	Delaminating	8	6	0
	1N	30	16	3
	2N	0	0	0
		atf3 MO
		Brain 1	Brain 2	Brain 3
	1 NSC	5	8	5
	2 NSC	3	4	0
	Delaminating	3	3	1
	1N	4	5	2
	2N	0	0	0

## Sheet: Fig 6H and S4C
		DMSO
		Brain 1	Brain 2	Brain 3
	NSC-only	8	3	12
	Attached	0	0	0
	1N	2	0	7
	2N	0	0	0
		CPT
		Brain 1	Brain 2	Brain 3	Brain 4
	NSC-only	2	2	4	6
	Attached	0	1	0	0
	1N	7	3	11	7
	2N	0	4	0	0

## Sheet: Fig 7K and L
		Unlesioned
		Brain 1	Brain 2	Brain 3	Brain 4	Brain 5	Brain 6	Brain 7	Brain 8
	1 NSC	1	4	2	3	12	5	11	17
	2 NSC	0	0	0	0	0	0	0	0
	Attached	0	0	0	0	1	0	0	0
	Delaminating cell	0	0	0	0	0	0	0	0
	1N	0	4	0	1	5	3	3	8
	2N	0	0	0	0	0	4	4	0
		Lesioned
		Brain 1	Brain 2	Brain 3	Brain 4	Brain 5	Brain 6	Brain 7
	1 NSC	5	2	10	1	1	1	3
	2 NSC	0	0	0	1	0	0	2
	Attached	0	1	1	6	1	0	0
	Delaminating cell	0	0	0	0	1	0	1
	1N	5	5	9	9	2	0	2
	2N	1	2	2	5	0	0	0
